# Supplementary material for: Proton-Conducting Composite of Poly(2,5-benzimidazole) and Cesium Dihydrogen Phosphate—The Emerging of Ultrahigh-Temperature Polymer-Electrolyte Membrane Fuel Cell (UT-PEMFC)
Source: Membranes (Basel). 2026 Jun 10;16(6):203. doi: 10.3390/membranes16060203 (PMC13303277; doi:10.3390/membranes16060203)
Supplement: Supplementary file 1 [file membranes-16-00203-s001.zip]

Archive with 1 entries (1 files):
- membranes-4190591-supplementary.pdf
